# Supplementary material for: Systematic Review and Meta-Analysis of the Susceptibility of ABO Blood Groups to Venous Thromboembolism in Individuals with Factor V Leiden
Source: Diagnostics (Basel). 2022 Aug 11;12(8):1936. doi: 10.3390/diagnostics12081936 (PMC9406524; doi:10.3390/diagnostics12081936)
Supplement: Supplementary file 1 [file diagnostics-12-01936-s001.zip]

Archive with 1 entries (1 files):
- diagnostics-1846613-supplementary.pdf
